# Supplementary material for: Overexpression of the lncRNA HOTAIRM1 promotes lenvatinib resistance by downregulating miR-34a and activating autophagy in hepatocellular carcinoma
Source: Discov Oncol. 2023 May 12;14:66. doi: 10.1007/s12672-023-00673-8 (PMC10182232; doi:10.1007/s12672-023-00673-8)
Supplement: Supplementary file 5 — Additional file 5. Knockdown of HOTAIRM1 combined with an autophagy inhibitor reversed lenvatinib-resistant HCC to lenvatinib-sensitive HCC in vivo. Tumor volume of each indicated treatment mice on days 0, 3, 6, 9, 12, 15, 18 and 21 (N = 5). [file 12672_2023_673_MOESM5_ESM.xlsx]

## Sheet: Sheet1
days	Control						shHOTAIRM1+ autophagy agonist						Over-expression HOTAIRM1+ autophagy inhibitor						shHOTAIRM1						shHOTAIRM1+ autophagy inhibitor						mm3
0	68.921	66.924	78.5825	93.636	101.124		69.312	106.624	65.559	69.312	67.712		91.936	71.8875	87.6365	58.1825	91.96		85.833	72.324	74.06	108.9	82.28		96.0915	72.897	97.686	76.832	64.386
3	176.61	122.786	206.388	218.295	160.126		190.8	154.8	154.128	199.073	168.54		105.456	132.095	149.988	137.853	172.651		140.981	134.136	151.632	166.698	110.45		121	95.22	95	117.978	100.048
6	237.917	249.275	296.45		280.562		230.702	274.432	226.8	316.474	235.48		181.888	194.481	260.876	287.2	236.155		151.078	163.072	198.45	199.761	233.046		137.5	82.472	132.618	148.225	141.332
9	371.25	400.207	424.388		458.552		407.628		480.462		401.544		249.53	399.256	364.863	384.817	328.56		196.044	199.888	237.917	248.832	355.224		163.84	100.048	179.56	160.2	134.018
12	457.925	536.987	614.656				534.6		488.136		552.96		393.354	498.15	520.08		461.978		219.978	259.837	296.274	343.721	370.365		222.912	125.44	226.845	188.012	134.613
15																			224.45	372.368	452.709		468.452		166.093	145.8	290.521	236.816	199.119
18																			377.208	480.462	571.389				178.024	159.744	246.895	266.805	246.054
21																									207.36	177.45		294.4	303.408
