# Supplementary material for: Overexpression of the lncRNA HOTAIRM1 promotes lenvatinib resistance by downregulating miR-34a and activating autophagy in hepatocellular carcinoma
Source: Discov Oncol. 2023 May 12;14:66. doi: 10.1007/s12672-023-00673-8 (PMC10182232; doi:10.1007/s12672-023-00673-8)
Supplement: Supplementary file 6 — Additional file 6. Knockdown of HOTAIRM1 combined with an autophagy inhibitor reversed lenvatinib-resistant HCC to lenvatinib-sensitive HCC in vivo. Tumor volume of each indicated treatment mice on day 15 (N = 4). [file 12672_2023_673_MOESM6_ESM.xlsx]

## Sheet: Sheet1
Control	shHOTAIRM1+ autophagy agonist	Over-expression HOTAIRM1+ autophagy inhibitor	shHOTAIRM1	shHOTAIRM1+ autophagy inhibitor	mm3
786.5	600	500	196	75
600	445.5	352	288	108
405	405	364.5	112.5	32
726	650	600	256	22.5
